# Supplementary material for: Lipid Metabolism Disorder in Cerebrospinal Fluid Related to Parkinson’s Disease
Source: Brain Sci. 2023 Aug 4;13(8):1166. doi: 10.3390/brainsci13081166 (PMC10452343; doi:10.3390/brainsci13081166)
Supplement: Supplementary file 1 [file brainsci-13-01166-s001.zip]

Archive with 1 entries (1 files):
- brainsci-2389056-supplementary.pdf
